# Supplementary material for: Effect of microbial cell preparation on renal profile and liver function among type 2 diabetics: a randomized controlled trial
Source: BMC Complement Altern Med. 2015 Dec 12;15:433. doi: 10.1186/s12906-015-0952-5 (PMC4676823; doi:10.1186/s12906-015-0952-5)
Supplement: Additional file 2: — Quantities of Lactobacillus spp. and Bifidobacterium spp. before and after intervention in both groups. (XLSX 10 kb) [file 12906_2015_952_MOESM2_ESM.xlsx]

## Sheet: Sheet1
Quantities of Lactobacillus spp. and Bifidobacterium spp. before and after intervention in both groups
	Pro G (n=18)		Within group p value	Pla G (n=18)		Within group p value	Interaction p value
	Mean±SD			Mean±SD
	Baseline	Week 12		Baseline	Week 12		PP	ITT
Lactobacillus spp. (CFU/g) †	6.4×106 ±1.1×106	1.2×107 ±6.4×106	0.035	1.8×107±0.7×107	2.1×107 ±9.2×106	0.647	0.027	0.224
Bifidobacterium spp. (CFU/g) †	3.4×106 ±0.2×106	1.4×107 ±1.5×107	0.016	2.7×106 ±0.8×106	5.3×106±1.9×106	0.749	0.028	0.021
†Log transformed GLM ANOVA
