# Supplementary material for: Effect of microbial cell preparation on renal profile and liver function among type 2 diabetics: a randomized controlled trial
Source: BMC Complement Altern Med. 2015 Dec 12;15:433. doi: 10.1186/s12906-015-0952-5 (PMC4676823; doi:10.1186/s12906-015-0952-5)
Supplement: Additional file 3: — Changes in Dietary intake and physical activity level at baseline, week 6 and week 12. (XLSX 11 kb) [file 12906_2015_952_MOESM3_ESM.xlsx]

## Sheet: Sheet1
Changes in Dietary intake and physical activity level during at baseline, week 6 and week 12
	Probiotic Group (n=54)			Within group p value	Placebo Group (n=58)			Within group p value	Interaction p value
	Mean±SD				Mean±SD
	Baseline	Week 6	Week 12		Baseline	Week 6	Week 12		PP	ITT
Diet intake
Energy (Kcal)	1473±402	1448±366	1443±440	0.267	1508±503	1389±425	1494±347	0.973	0.582	0.592
% of energy from carbohydrate	54.11±7.9	57.2±7.5	57.5±8.5	0.337	53.9±8.2	55.9±8.1	53.8±8.5	0.543	0.78	0.739
% of energy from protein	17.1±3.7	16.5±2.9	17.5±4.0	0.866	16.3±3.9	16.0±3.9	16.0±4.0	0.122	0.169	0.412
% of energy from fat	29.2±5.8	27.0±6.8	26.6±4.2	0.021	28.6±5.4	28.8±6.5	29.1±5.9	0.957	0.128	0.094
Sodium (mg)	1583±687	1738±749	1776±820	0.157	2036±913	1843±1074	1777±823	0.2	0.058	0.049
Fiber (g)	6.9±4.8	8.8±11.2	6.4±4.4	0.221	6.6±3.8	6.5±4.6	7.0±5.0	0.766	0.287	0.354
Physical activity level
Total physical activity score (MET_min/wk)	1848±2086	2166±2262	2251±3047	0.442	2068±1848	1745±2166	1817±2251	0.466	0.136	0.225
Sedentary activity (hours/day)	6.2±3.3	5.8±3.2	5.8±3.1	0.647	5.5±3.0	5.6±2.8	5.3±2.6	0.224	0.339	0.283
